# Supplementary material for: Understanding users’ perspectives on mobile apps for anxiety management
Source: Front Digit Health. 2022 Sep 1;4:854263. doi: 10.3389/fdgth.2022.854263 (PMC9474730; doi:10.3389/fdgth.2022.854263)
Supplement: Supplementary file 1 [file Table_1_v1.xlsx]

## Sheet: Sheet1
App Functionality	Happify	Mindshift CBT	Sanvello	Wysa	Woebot
Cost	In-app purchases	Free	In-app purchases	In-app purchases	Free
Premium version features	Full access to all activities,data visualization, access to a 20-page character strengths report	N/A	Full access to all activities, unlimited self-monitoring, retrospective collection of self-monitoring entries, more background themes	Full access to all activities, unlock access to a therapist	N/A
Screening	Yes	No	Yes	Yes	Yes
Self-monitoring	No	Yes	Yes	Yes	Yes
Momentary Support	No	Yes	Yes	Yes	Yes
Data visualization	In premium version	Yes	Yes	Yes	Yes
Reports	No	No	Yes	No	Yes
Gamification	Yes	No	Yes	No	No
In-app support	Peer support	No	Peer support	In premium version	No
Data sharing	No	Yes	Yes	Yes	No
Push notifications	Yes	Yes	Yes	Yes	Yes
Chatbot	Yes	No	No	Yes	Yes
Treatment program format	No	No	Yes	Yes	No
Psychoeducation	No	Yes	Yes	No	Yes
Cognitive techniques	No	Yes	Yes	Yes	Yes
Relaxation	Yes	Yes	Yes	Yes	Yes
Behavioral activation	No	Yes	No	No	Yes
