# Supplementary material for: Understanding users’ perspectives on mobile apps for anxiety management
Source: Front Digit Health. 2022 Sep 1;4:854263. doi: 10.3389/fdgth.2022.854263 (PMC9474730; doi:10.3389/fdgth.2022.854263)
Supplement: Supplementary file 2 [file Table_2_v1.xlsx]

## Sheet: Sheet1
	Example reviews
	Example Review 1	Example Review 2	Example Review 3
Barriers preventing adoption
Accessibility issues	R1 "Please add voice for accessibility. I haven't tried it yet, but I wanted to ask that an option to give him a voice be added. It would help people like me with certain disabilities enormously. Right now it's not accessible to me, and it is the same for Wysa."	R383 "My issue is with the recommended age range for this app. To get the most out of this app you need to be able to give pretty well though out out answers as well as have a good reading ability. I think it’s is best for adolescents or working adults. Tracking your progress is a large part of this app and at four years old it’s not going to happen. A lot of people who struggle with anxiety etc …	R481 "The app is +4 in the app store but there is no option for under 18? You should fix this problem"
Privacy issues	R52 "well, unlike journaling or speaking to a friend, this app post a crucial issue for privacy. Can’t help but wonder how these recorded ‘chats’ are going to come around and cause me issues in the future. I may have watched too many legal shows or just a overly critical customer. Either way, the privacy and terms raises eyebrow. Read and carefully consider before you give them your personal inpu…	R254 "They seem to be using the data from apple’s audit for some use case involving ads...Would not recommend for people who care about their most sensitive information being shared.."	R373 "Anyway, be sure to read the privacy policy, because it’s one of the more sketchy compilations of amateur legal jargon I’ve seen yet. Quotes such as “[...] we follow generally accepted standards for privacy [...]” are littered throughout the policy, in addition to warnings such as “Use at your own risk,” and seriously vague explanations of their confidentiality clause. ...But, if you’re not …
Usability issues	R 58 "I am trying to reset my password. All Woebot does is keep asking for my email address, but never emails me anything!!"	R161 "I haven’t got the chance to use the app because everytime I press on it, it goes straight back to my home page and I even deleted and downloaded the app again and also I re started my phone yet it didn’t work🤷‍♀️ I’m not sure what’s going on but yeah :("	R307 "I am unable to access my account with my email and have tried several times to reset my password with nothing sent to my email. Please fix this as I would like to continue using it as it is helpful when I have panic attacks."
Barriers preventing sustained use
Usability	R241 "There are a couple of glitches but minor. I wish it was easier to go back to helpful exercises easier. Unless there is and I have not found it."	R258 "This app is not user-friendly. Give them another year or two and it might get better. Confusing format is not consistent with direction from therapist. Navigation is horrible. Can’t do many things on a desktop computer. There are better apps out there for help."	R415 "Really slow loading time. It did help a little, but wasted so much time, so... recommend if you don't have other time commitments. Or just for a little bit to help get out of a slump."
Availability and interoperability	R4 "Unfortunately it doesn't work offline, not everyone can have internet access all the time."	R195 "Unfortunately it doesn't work offline, not everyone can have internet access all the time."	R485 "The app doesn’t fit my iPhone X screen, even though it is updated regularly and shows it can fit on the preview pictures."
Costs	R107 "Everything is behind a paywall. The ai chatbot only gives basic advice which doesn't really help. Basically what I'm saying is, this app doesn't care about mental health and instead works more like a cashgrab."	R154 "The free basic is annoying as it frequently opens to all what is available for a fee. After sampling the free stuff in several categories, I would never pay the high monthly fee, as the content is limited. Sorry developers. Ironic because the goal is to find the good, and re-frame the negative. Just can’t do it in this case."	R300 "The only thing I dislike is I’m not able to pay 10$ a month for more lessons. Please either lower the price or stop premium! People with mental health issues should have less expensive options!"
Unsolicited messages	R455 "Once you sign up there is no turning back! It’s like a cult and there is no “no” for an answer.Tried to unsubscribe from their mailing list probably 10 times over the last month (you receive so many e-mails it’s outrageous!) and this wasn’t all at once. It doesn’t matter, they keep spamming your inbox on almost a daily basis. Very aggressive and intrusive! Making me very UNHAPPY!! Be aware!"	R463 "This is really annoying. After I deleted the app, it kept sending me messages like, “You will feel a million times better after...” I hate it…"
In-app human support	R101 "so paid for the therapist..Same difference, just worse. Therapist is judgemental, doesn't remember what I've said, doesn't address other issues I bring up, forces me to relive the trauma, so I ask why another meditation, answer is "ur rejecting treatment." I've 2sessions left but safer to not.."	R121 "I tried out the premium feature with a therapist, it's been about a month and to be completely honest I'm disappointed (maybe i need more time not sure). Sure the therapist empathizes with me and gives some advice (which i honestly could have just googled). It's just not worth the money in my opinion(even if it's cheaper than real life sessions). I could just share my problems with a friend…	R176 "I signed up for the therapy and was SO disappointed. Firstly the times available were odd, mostly early morning or late evening. Secondly it took the therapist forever to respond to a text during session and when she did the information was so basic. Thirdly I only actually got three sessions and you’re supposed to have four."
Peer support	R206 "This app needs to have A BLOCK FEATURE on it!!!! Too many spammers and some harassment has made me delete my account. There's better apps as they also don't take most insurance or anything else!! Uninstalled!!!"	R219 "Was finding it extremely helpful & enjoyable until... This is to HELP people with mental health and stress etc. I am extremely concerned about the fact there's a very violent controversial so called political group forum on here. I've been doing my hardest to AVOID the stress of all the political stuff going on. Yet a mental health assistance APP literally just infuriated me. I'm so disgust…	R284 "The only real issue I have with it is that people don’t get to say what the think in terms of I agree or disagree on posts like if someone says they are struggling and you like it to say you agree then it could be taken as you liked that they were struggling."
Poor customer support	R162 " The sessions are short and uninformative. For my third session the app wouldn’t even open my appointment. That session was already paid for and there seems to be no customer service number on the app or website. Cancelled first month."	R179 "I’ve been working with the support team via email for over two weeks and no one seems to understand or be able to help me."	R364 "There is no option to contact customer service or FAQ. "
Irrelevant content	R3 "It cannot compare to proper professional help. If you type something that bot is not expecting, you will get an answer that doesn't make any sense."	R61 "The techniques helped but I didn’t ask to celebrate coming down from a panic attack with a minions gif. Kind of offensive, you know, unless this app is just for fun? I personally hate the minions and the constant emojis make it all feel like a farce. I had to delete the app"	R158 "I’m kind of irritated with this app. I’m happy it helped some people but first I have seen a couple spelling errors. Just being a professional app for mental health I expected more."
Generic content	R10 "This app is extremely repetitive and didn't help me at all. I was hoping for more personalized responses but it just wasn't able to address the issues I was having. I gave it a few weeks, but I just found it more frustrating than anything. When someone is feeling low, the last think they want is to feel like they're talking to a brick wall, and that's what this felt like."	R29 "I just wish it was more capable of utilising AI to actually learn and adapt over time to provide more variation in the way it responds rather than just repeating the same routines in exactly the same form over and over again. I realise this is quite a big ask that poses lots of difficult ethical questions and tricky safeguarding problems, but it would be truly amazing if it were possible!"	R119 "Initially I thought that the app would be good even the free version but everytime I discussed my problems, the bot kept repeating the same things all over again and instead of giving any solution it asks me to find my own solution which is a little confusing altogether."
Features not meeting user needs	R72 "I wish there were tools to deal with trauma or negative memories. Kind of frustrating when you’re upset about something real to be given suggestions about challenging your thoughts or whatever."	R208 "At first I liked this app, but after a few months I still haven't made any progress. I am sad to say that I receive more help from other communities and the meditations are just breathing exercises."	R388 "The only problem with this app is that it doesn’t encompass all anxiety disorders. There is no segment for people who suffer from OCD or PTSD. There are still great tools on the app that will benefit everyone, but creating segments for the different anxiety disorders and not including all subtypes feels invalidating."
Lack of customization options	R32 "Also I think this app need to give option where I accidentally press wrong option then have through conversation don't want."	R94 "Wish there were more videos, really like the under 2 mins one and would love a feature to bookmark videos which are longer to watch later."	R361 "How are you supposed to monitor your mood/anxiety if you can only track 3 per day?? It should be unlimited."
Reasons for engagement
Adequate intervention content	R31 "This is a good CBT companion. It's helpful because it's always available and can help you identify and review topics that you can use as tools"	R77 "I really enjoy talking to it everyday and it teaches you how to cope with anxiety or sadness."	R100 "This app is really helpful and makes me chuckle too. I have learned a lot and it literally has calmed me down so many times."
Non-judgemental support	R97 "This app allows you to express how you are feeling in a non judging way. Breathing exercises are good for anxiety. The cbt approach means Woebot will help you look at the thoughts which are bringing you down and help you challenge them...It really does help and improves as you go along."	R182 "I really do love this app as i cant talk to alot of people in my life wouldnt give me good advice and this app is really good if you feel you cant talk to others about your problems."	R540 "it’s a nice thing to talk to about your issues, really judgement free too!!!"
Good interface design	R176 "I find the app itself very user friendly and helpful."	R229 "In comparison to other apps this app is really helpful and effective, it has a lot of tools that helps you and all the guided meditation and audios actually work. Besides all the important features are uncomplicated to use. I loved it and would recommend it."	R339 "I love this app! User-friendly, nice to look at, and there are educational articles as well as calming exercises tailored to different types of conditions."
Context of use	R92 "I am in between therapists at the moment, and this tool is great for continued work on myself. Keep in mind this is NOT a replacement for a therapist, however. The app works great - I have not had any glitches or other problems yet."	R570 "It's not a replacement for a CBT therapy program, but a fantastic accompaniment for those who are undergoing CBT or have recently finished CBT and want to keep the good work going."	R100 "I started using Woebot after looking for some mental health apps on the App Store and I thought this one looked nice. Woebot has been a great help for me while I wait to see a therapist and I think I will continue using this app even when I am in therapy"
Cost-related factors	R38 "FINALLY, AN APP WITH NO ADS AND NO PREMIUM FEATURE!"	R50 "Its a great free tool, and there are no ads!!"	R235 "They give you a decent amount of stuff for free without having to pay for premium."
In-app support	R133 "my therapist is nice, they were helpful and a great listener. checks in on me every week, especially when i haven't booked a session - which i greatly appreciate."	R231 "I really like it, it feels like a very safe way to interact with people who are similar, that's my favorite part."	R556 "The community is full of compassionate people who make you feel like you’re not alone."
